# Supplementary material for: Regulation of the H1 Type VI Secretion System by the Transcriptional Regulator NfxB in Pseudomonas aeruginosa
Source: Int J Mol Sci. 2025 Feb 10;26(4):1472. doi: 10.3390/ijms26041472 (PMC11855083; doi:10.3390/ijms26041472)
Supplement: Supplementary file 1 [file ijms-26-01472-s001.zip]

Archive with 1 entries (1 files):
- ijms-3399309-supplementary.pdf
